# Supplementary material for: Rational Coformer Selection in the Development of 6-Propyl-2-thiouracil Pharmaceutical Cocrystals
Source: Pharmaceuticals (Basel). 2023 Feb 28;16(3):370. doi: 10.3390/ph16030370 (PMC10055029; doi:10.3390/ph16030370)
Supplement: Supplementary file 1 [file pharmaceuticals-16-00370-s001.zip]

Archive with 1 entries (1 files):
- pharmaceuticals-2237682-supplementary.pdf
